# Supplementary material for: Efficient Access to New Thienobenzo-1,2,3-Triazolium Salts as Preferred Dual Cholinesterase Inhibitors
Source: Biomolecules. 2024 Oct 31;14(11):1391. doi: 10.3390/biom14111391 (PMC11591901; doi:10.3390/biom14111391)
Supplement: Supplementary file 1 [file biomolecules-14-01391-s001.zip]

Archive with 1 entries (1 files):
- biomolecules-3262546-supplementary.pdf
